# Supplementary material for: Catheter-Directed Arterial Thrombolysis with a Low-Dose Recombinant Tissue Plasminogen Activator Regimen for Acute Lower Limb Ischemia—Results of the First Regional Registry of Acute Limb Ischemia in Romania
Source: Life (Basel). 2024 Nov 20;14(11):1516. doi: 10.3390/life14111516 (PMC11595724; doi:10.3390/life14111516)
Supplement: Supplementary file 1 [file life-14-01516-s001.zip]

Archive with 1 entries (1 files):
- Table S1 Thrombolysis Database.xlsx
