# Supplementary material for: Catheter-Directed Arterial Thrombolysis with a Low-Dose Recombinant Tissue Plasminogen Activator Regimen for Acute Lower Limb Ischemia—Results of the First Regional Registry of Acute Limb Ischemia in Romania
Source: Life (Basel). 2024 Nov 20;14(11):1516. doi: 10.3390/life14111516 (PMC11595724; doi:10.3390/life14111516)
Supplement: Supplementary file 1 [file life-14-01516-s001.zip › Table S1 Thrombolysis Database.xlsx]

## Sheet: Sheet1
						Factori de risc						Comorbiditati			Stadializare	Interventii de revascularizare precedente				Debutul simptomatologiei																													Clinic la internare
Nume	Prenume	CNP	Sex	FO	Data internarii	HTA	DZ	IRC	Dislipidemie	FIA	Fumator	Insuficienta Cardiaca	BPOC	boala coronariana		Embolectomie	Bypass	Angioplastie cu stent	Angioplastie cu balon	<24 de ore	2 - 7 zile	7 - 14 zile	> 14 zile	CK	CK-MB	DDImeri	Fibrinogen internare	Neutrofile/admisie	Limfocite/admisie	NLR admisie	Neutrofile/48 h	Limfocite/48 h	NLR 48 ore	Neutrofile/7 zile	Limfocite/7 zile	NLR 7 zile	angioCT da/nu	Tip SDC angioCT	cant SDC	zile intre angioCT si procedura	Albumine ser	Hemoglobina	Creatinina inainte de procedura	creatinina la 24h	creat la 48h	creat la 5 zile	LAR	Nefr contr	utilizare profilaxie (pev+bic)
BENEA	GHERGHINA	2 440311354721	F	37046	03.08.2018	x	o	x	x	o	o	x	o	o	I	o	o	o	x	o	x	o	o
BACANU	MARIOARA	2 350629282205	F	3757	23.01.2018	x	o	o	o	x	o	x	o	o	IIA	x	o	o	o	o	o	x	o
BALINT	ELENA	2400904020016	F	33141	22.07.2017	x	o	o	x	x	o	o	o	o	IIA	o	bypass femuro popliteu stang 04.2017	o	o	o	o	x	o
BEDREAG	ELISAVETA	2390823354812	F	18398	19.04.2018	x	x	o	x	o	o	x	o	o	IIB	o	o	o	o	o	o	x	o
BRAICULESCU	ELENA	2 330913354749	F	35106	03.08.2017	x	x	o	o	o	o	x	o	o	I	o	o	o	o	x	o	o	o
BULBOACA-POP	MARIA	2 530628020034	F	37090	18.08.2017	x	x	o	x	x	o	o	o	o	IIA	x	o	o	o	o	x	o	o
BURADA	NITA	2311015354721	F	4393	28.01.2018	x	x	o	x	x	o	x	o	o	IIA	o	o	o	o	o	x	o	o
BURADA	NITA	2311015354721	F	19237	07.05.2017	x	x	o	o	x	o	x	o	o	IIA	o	o	o	o	o	o	x	o
CADAR	MARIA	2 420322354748	F	50345	06.11.2017	x	x	o	x	o	o	x	o	o	IIB	o	o	o	o	o	x	o	o
CALINOIU	IOANA	2370515354726	F	41124	23.09.2016	x	o	x	o	o	x	o	o	o	IIA	o	o	o	o	o	x	o	o
CALUSERIU	GHERGITA	2500915253199	F	18828	27.04.2017	x	o	o	x	o	o	x	o	x	IIB	o	o	o	o	o	o	o	x
CAPRARU	MARIA	2400828354762	F	43949	18.09.2018	x	o	o	x	x	x	o	o	o	IIB	o	o	o	o	o	o	o	x
CIURICA	MARIA	2440401110650	F	14470	25.03.2018	x	o	o	x	x	o	x	o	o	I	o	o	o	o	o	o	o	x
COSOI	ILINCA	2390716182772	F	17015	17.04.2017	x	x	o	o	o	o	o	o	o	IIA	o	o	o	o	o	o	o	o
FOTONIU-IONETE	LILIANA	2710909250528	F	2184	15.01.2019	o	o	o	o	o	x	o	o	o	IIA	o	o	o	o	o	x	o	o
GARBEA	FLOAREA	2 320507353942	F	6240	10.02.2017	x	x	o	o	o	o	o	o	o	IIA	o	o	o	o	o	x	o	o
HORVAT	MARIA	2371214204386	F	29458	29.06.2017	x	x	o	o	o	x	o	o	o	IIB	o	o	o	o	o	o	o	x
JIDA	FLORA-MARIA	2 440224020030	F	40196	10.09.2017	x	x	o	x	o	x	o	x	o	IIB	x	o	o	o	o	o	o	x
KOZMAN	EMILIA	2 450113205022	F	38881	17.08.2018	x	o	o	x	o	o	x	o	o	IIA	x	o	o	x	o	o	x	o
LASLO	ANA	2511215203137	F	46863	30.10.2016	x	o	x	x	x	o	x	o	o	IIB	o	o	o	o	o	x	o	o
MAGHIAR	MARGARETA	2441008020018	F	17132	11.04.2018	x	o	o	x	x	o	x	o	o	IIA	o	o	o	o	x	o	o	o
MARCOVICI	IULIANA	2 491101354761	F	3848	26.01.2017	x	o	o	x	x	o	x	o	o	I	o	bypass aortobifemural	o	o	o	x	o	o
MARINCAS	ANA	2580403372248	F	16303	04.04.2018	o	o	o	x	x	x	o	o	o	IIB	o	o	o	o	o	o	o	x
MESECIOV	ANA	2 570503350317	F	40803	30.08.2018	x	o	x	o	o	o	x	o	o	IIA	x	o	o	x	x	o	o	o
MICULESCU	DOSIA	2520216110660	F	41410	16.09.2017	o	o	o	x	o	o	o	x	o	IIA	o	o	o	o	o	o	o	x
MORARU	COCA	2550809354753	F	42758	11.09.2018	x	o	o	x	o	x	o	o	o	IIA	o	o	o	o	o	o	o	x
OLTEANU	RODICA-DESPINA	2500926020043	F	43061	19.09.2018	x	x	o	o	x	o	o	o	o	IIA	o	o	o	o	o	o	x	o
PERIANU	FRANCESCA-ELENA	2940806161878	F	32823	10.07.2018	o	o	o	o	x	o	o	o	o	I	o	o	o	o	o	o	o	o
PIELE	CAROLINA	2340730203151	F	48286	07.11.2016	x	o	o	x	x	o	o	o	o	IIA	o	o	o	o	o	o	o	x
POPA	GENA	2570403354847	F	2095	14.01.2019	x	x	o	x	o	o	o	o	o	IIB	o	o	o	o	o	o	o	x
RILA	LIA	2531118354843	F	32041	05.07.2018	x	o	o	o	o	x	x	o	o	IIA	o	o	o	o	o	o	o	x
SATMAR	LUCICA	2571128123152	F	17465	19.04.2017	x	x	o	x	o	x	o	o	o	I	o	o	o	o	o	o	o	x
STOENICA	IULICA	1471214354779	F	48401	25.10.2017	x	x	o	x	o	x	x	o	o	IIB	o	o	o	o	o	o	o	x
TUGUI	ELENA	2 450212205031	F	52203	04.12.2016	x	x	o	x	x	o	x	o	o	IIA	o	o	o	o	o	o	x	o
ZIZA	ANA	2 430103113716	F	33904	27.07.2017	x	x	o	x	o	o	o	o	x	IIB	x	o	o	o	o	o	x	o
PATRU	TUDOR	1 380414163300	M	38162	10.08.2018	x	o	o	x	x	x	o	o	o	IIB	x	o	o	o	o	o	o	x
ASAFTEI	DANUT	1 610410180011	M	53980	28.11.2017	x	o	o	x	o	x	o	o	o	IIA	o	o	o	o	o	o	x	o
BERNEANU	DINUT	1 830110160128	M	50952	09.11.2017	x	o	o	x	o	x	o	o	o	IIB	o	o	o	o	o	x	o	o
BOLDIZAR	PETER	1 550601352353	M	56037	31.12.2016	x	x	o	x	o	o	o	o	o	IIB	o	o	x	o	x	o	o	o
BOSCAI	IOAN	1 540828020046	M	50784	25.11.2017	x	o	o	o	o	o	o	x	o	IIA	o	F-P1 dr	o	o	o	x	o	o
CEAUSU	ION	1 491201163217	M	6337	07.02.2018	x	x	o	x	o	o	x	o	o	I	o	o	o	o	o	x	o	o
DUMITRESCU	MIHAI	1 551029354770	M	55475	02.12.2017	x	x	o	x	x	o	o	o	o	IIB	o	F-P1 dr, I-F dr 2010	o	o	o	x	x	o
FARCAS	SORIN-PETRU	1 690913353946	M	52632	20.11.2017	x	x	o	x	x	o	x	o	o	IIB	o	Ao-F stg 2008	o	o	o	o	x	o
FLOREA	AVRAM	1 590216200014	M	54399	15.12.2016	x	o	x	o	o	o	o	o	o	IIB	o	o	o	o	o	o	x	o
GRECU	IOSIF	1 560321110077	M	55043	15.11.2018	x	o	o	x	o	o	o	o	o	IIA	o	F-P1 dr 2016	o	o	x	o	o	o
GULICSKA	IOAN	1 520702353947	M	51955	30.11.2016	x	x	o	x	o	x	x	o	o	IIA	o	o	o	o	o	x	o	o
LADARI	MARINICA	1 600311352636	M	5331	01.02.2019	x	o	o	x	o	x	x	o	o	IIB	o	I-F dr 2003, 2004, 2013	o	o	x	o	o	o
MATEIASI	DUMITRU	1 480330205754	M	54232	15.12.2016	o	o	o	o	o	x	o	o	o	IIB	o	o	o	o	o	o	x	o
MIHAIESCU	DOREL	1 580801204091	M	6485	08.02.2018	x	o	o	x	o	x	x	x	x	IIB	o	o	o	o	o	o	o	x
NEAG	IOAN	1 440120012532	M	53790	27.11.2017	x	o	o	o	o	x	x	x	o	I	o	Ao-biF, F-P1 stg, F-TA stg 2017	o	o	o	x	o	o
NYIREDI	FRANCISC	1 600324354772	M	51723	14.11.2017	x	o	o	x	x	o	o	o	o	IIA	o	F-P3 stg 2000, F-P1 stg 2015	o	o	x	o	o	o
NYIREDI	FRANCISC	1 600324354772	M	52274	18.11.2017	x	o	o	x	x	o	o	o	o	IIA	o	F-P3 stg 2000, F-P1 stg 2015	o	o	x	o	o	o
PAL	LADISLAU	1 400406354778	M	50349	06.11.2017	x	o	o	x	o	x	o	o	o	IIA	o	o	o	o	o	x	o	o
SAMSON	OVIDIU	1 601028204369	M	5593	04.02.2018	x	o	o	o	x	o	x	o	o	I	o	Ao-biF 2014	o	o	o	o	o	x
SIMION	IOAN	1 351202201007	M	5543	06.02.2017	x	x	x	o	o	o	o	o	o	IIB	o	o	o	o	o	o	o	x
VAROAGEA	ION	1 610527181140	M	51985	30.11.2016	x	o	o	x	x	x	x	o	o	IIA	o	Ao-F stg 2015, F-P1 dr 2015	o	o	x	o	o	o
ALBU	IOAN	1 820522354175	M	41058	31.08.2018	x	o	o	o	o	x	x	x	o	IIB	x	o	o	o	x	o	o	o
ANTALUCA	PETRU	1540823112502	M	29065	27.06.2017	o	o	o	o	x	o	o	x	o	IIB	o	o	o	o	o	x	o	o
BADAU	OCTAVIAN	1640702165951	M	48716	27.10.2017	o	o	o	o	x	o	o	o	o	IIA	o	o	o	o	o	o	o	x
BADEA	GHEORGHE	1461225110132	M	31629	12.07.2017	x	o	x	o	o	x	o	o	o	I	o	o	o	o	o	x	o	o
BARBU	IOAN	1400427110135	M	21795	15.05.2017	x	o	o	x	o	o	o	o	o	IIB	o	o	o	o	o	o	o	x
BLIDARIU	MIHAI	1 631116251991	M	34755	20.07.2018	x	x	o	o	o	o	x	o	x	IIA	x	o	o	o	x	o	o	o
BOCSA	FLORIAN	1520730350311	M	11494	07.03.2018	o	o	o	o	o	o	o	o	o	IIA	o	o	o	o	o	o	o	x
BONCEA	CORIOLAN	1 410527350012	M	36099	10.08.2017	x	o	x	o	o	x	o	o	o	IIA	x	o	o	o	o	x	o	o
BOTEZATU	GHEORGHE	1570421250523	M	43447	27.09.2017	o	o	o	x	x	x	o	o	o	IIA	o	o	o	o	o	x	o	o
BUNGEANU	VASILE	1630925354819	M	48278	07.11.2016	x	o	o	x	o	x	o	o	o	IIB	o	AORTO-FEM DRP	o	o	x	o	o	o
BUSE	ION	1 641005185990	M	37052	18.08.2017	o	o	o	x	o	x	o	o	o	I	o	o	o	o	o	x	o	o
CIRTOG	GHEORGHE-GICA	1650627354731	M	4229	28.01.2019	x	x	o	x	x	o	o	o	x	IIB	o	o	o	o	o	o	o	x
COTOLAN	MIHAIL	1430821253217	M	32046	05.07.2018	x	x	x	o	o	x	x	x	x	IIA	o	o	o	o	o	o	o	x
CRAINIC	GLIGORE	1 560419204098	M	36501	15.08.2017	x	x	o	o	o	o	x	o	o	IIA	o	o	o	o	o	o	o	x
DIACONU	VASILE	1520114182795	M	21269	15.05.2016	x	o	o	o	o	o	o	o	o	IIA	o	AORTO-BIFEMURAL, FP1 BILATERAL	o	o	o	x	o	o
DINU	FLOAREA	2450212173157	M	46841	17.10.2017	x	o	o	x	o	o	o	o	o	I	o	o	o	o	o	o	o	x
DOGARIU	ION	1561001113671	M	48885	10.11.2016	x	x	o	x	x	x	x	x	o	IIB	o	o	o	o	o	x	o	o
DUMITRESCU	MIHAI	1551029354770	M	33026	21.07.2017	x	x	o	x	x	o	o	o	o	IIB	o	bypass ilio-femural cu dacron si femuro-popliteu drept cu GVSIAI (2010)		o	o	o	x	o
DUNA	ALEXANDRU	1600303252324	M	3028	20.01.2017	o	o	o	o	x	x	o	o	o	IIB	o	o	o	o	o	o	x	o
FEKETE	FLORIN	1720716250575	M	42508	22.09.2017	o	o	o	o	o	x	o	o	o	IIB	o	o	o	o	o	o	o	x
FLORESCU	IULIAN	1 570809354741	M	35322	05.08.2017	x	o	o	o	x	x	x	o	o	IIB	x	o	o	o	o	x	o	o
GOLBAN	IONEL	1450626354734	M	9126	21.02.2019	x	o	o	x	o	o	x	o	x	IIA	o	bypass biaxilo-bifemural, bypass aorto-bifemural cu dacron	o	o	o	x	o	o
GRECU	IOSIF	1560321110077	M	9189	21.02.2019	x	o	o	x	o	o	o	o	o	IIA	o	FP1-2016 si FP3-2018 mb inf drept	o	o	o	x	o	o
IUHOS	VASILE	1521115020033	M	49570	15.11.2016	x	x	x	x	o	o	x	o	x	IIA	o	FEM-TIB STG	o	o	o	x	o	o
IUSAN	OLIVIAN	1700529204103	M	20799	09.05.2017	o	o	o	x	o	x	o	o	o	IIB	o	o	o	o	x	o	o	o
IVAN	ION	1441107181156	M	1638	11.01.2019	x	o	o	x	x	o	o	o	o	IIB	o	o	o	o	o	o	x	o
JULA	FLORIN-STEFAN	1 670619020047	M	38044	25.08.2017	o	o	o	o	x	x	o	o	o	IIA	x	o	o	o	x	o	o	o
KISS	EMERIC	1 520917354742	M	40060	08.09.2017	x	o	o	o	x	x	o	o	o	IIA	x	o	o	o	x	o	o	o
MARCU	NICOLAE	1 620213110077	M	340	04.01.2017	x	o	o	o	o	o	o	o	o	IIB	x	o	o	o	o	x	o	o
Marginean	IOAN	1581220240058	M	19396	02.05.2017	o	o	o	o	o	x	o	o	o	IIA		Bypass femuro popliteu distal cu GVSIAIS mb inf stang(17.10.2016); Bypass femuro popliteu cu dacron mb inf drept	2016 AIC stang	o	o	o	o	x
MARGINEAN	IOAN	1 581220240058	M	38051	25.08.2017	o	o	o	o	o	x	o	o	o	IIB	0	o	o	o	o	o	o	x
MARIASI	ROBERT	1940408020097	M	9728	26.02.2018	x	o	o	o	o	o	o	o	o	IIA	0	o	o	o	o	o	o	o
MICLAUS	ADRIAN	1620210200041	M	21115	05.05.2018	o	o	o	x	o	x	o	o	o	IIB	0	o	o	o	x	o	o	o
NASTASE	LEON	1 381022182764	M	37885	24.08.2017	x	o	o	x	x	o	o	o	o	IIB	0	o	o	o	o	o	o	x
NEGRUTIU	LUCIAN	1 450525054689	M	36751	01.08.2018	x	o	o	x	o	o	x	o	o	IIA	x	o	o	o	x	o	o	o
NEGRUTIU	LUCIAN	1450525054689	M	25053	28.08.2018	x	o	o	x	o	o	o	o	o	IIB	0	o	o	o	o	x	o	o
OPRISONI	PETRU	1700728203130	M	14209	22.03.2018	x	o	o	x	o	x	o	o	o	IIB	0	o	o	o	o	x	o	o
OSTERMAN	RODOLF	1340629354754	M	28177	28.05.2018	x	o	o	o	o	o	x	o	o	IIA	0	AORTO-BIFEMURAL	o	o	o	o	o	x
POPA	CONSTANTIN	1640209052865	M	46695	16.10.2017	x	o	x	x	x	x	x	x	o	I	0	o	o	o	o	o	x	o
PUTERE	MARIAN	1 740520185991	M	37436	06.08.2018	x	o	o	o	x	x	o	o	o	IIB	x	o	o	o	o	o	o	x
REDES	GHEORGHE	1 771113022625	M	34496	31.07.2017	0	x	o	x	x	x	o	o	o	IIB	x	o	o	o	o	x	o	o
ROMAN	ARCHENUS	1510709353956	M	18574	19.04.2018	x	o	o	o	o	x	o	o	o	IIB	o	12.03.2018 supera AFS 1/3 distala / artera poplitee	o	o	o	o	o	o
RUSCA	DANIEL	1870304352292	M	227	03.01.2017	0	o	o	o	o	x	o	o	o	IIA	o	o	o	o	o	o	x	o
SAMSON	OVIDIU	1 601028204369	M	40808	21.09.2016	x	o	x	x	x	o	x	o	o	IIB	o	o	o	o	x	o	o	o
SAV	AUREL	1 341201200012	M	36293	11.08.2017	x	x	o	x	o	o	x	x	o	I	x	o	o	o	o	o	o	x
STAMA	IOAN	1560821020035	M	15572	26.03.2019	x	x	o	x	o	x	x	x	o	IIA	o	o	o	o	o	x	o	o
STOCHITA	DUMITRU	1460817253191	M	2500	16.01.2018	x	o	o	o	o	o	x	o	o	IIA	o	o	o	o	x	o	o	o
STOIA	GHEORGHE-BUJOREL	1540621024911	M	42230	20.09.2017	x	o	o	x	x	x	o	o	o	IIA	o	o	o	o	o	o	o	x
STOIAN	ION-LUCIAN	1511213352630	M	21982	09.05.2018	x	x	o	x	o	x	x	o		IIB	AX ARTERIAL MEMBRUL INFERIOR STANG		o	o	o	x	o	o
STRAINESCU	CONSTANTIN-MOISE	1521031111127	M	4712	29.01.2019	x	x	o	x	x	x	x	o	x	IIA	o	AORTO-BIFEM DRP	o	o	o	x	o	o
STURZA	CORNEL - GRIGORE	1560127204388	M	10016	04.03.2017	o	o	o	o	x	x	o	o	o	IIA	o	AORTO-BIILIAC	o	o	o	x	o	o
TABREA	GEHORGHE-VIOREL	1590216354784	M	28821	18.06.2018	x	x	o	x	o	x	o	o	x	IIA	o	23.10.2017 FP2 mb inf stang	20.10.2017 mb inf stang	o	x	o	o	o
TAUSCH	VASILE-VILHELM	1561226203150	M	15488	25.03.2019	x	o	o	x	o	x	o	o	o	I	o	o	o	o	o	x	o	o
TIGAE	MARIN	1 530111250575	M	36080	29.07.2018	x	o	o	x	o	x	x	o	o	IIA	o	o	o	x	o	x	o	o
TUTA	MARIUS	1511127400646	M	7500	13.02.2019	x	x	o	o	o	x	o	o	o	IIB		20.09.2018 angioplastie de largire AFC,AFS,AFP; femuro-popliteu distal cu grefon sintetic PTFE NR. 6mm	o	o	o	o	x	o
VAROAGEA	ION	1610527181140	M	10616	07.03.2017	o	o	o	x	o	x	o	o	o	IIA	o	AORTO FEMURAL STANG, FP1 DREPT	o	o	o	x	o	o
VICIRIUC	IOAN	1561103113679	M	1281	09.01.2018	x	o	x	o	x	x	x	o	o	IIA	o	ILIO-FEMURAL STANG	o	o	x	o	o	o
BANCIU	IULIAN-TEODOR	1531109200015	M	40267	09.08.2019	x	o	o	x	o	o	o	o	o	IIB	o	o	o	o	o	x	o	o
DOBONDI	IOZSEF	1540501203168	M	38286	28.07.2019	x	x	x	x	o	x	x	o	x	IIB	o	o	o	o	o	o	x	o
PREDOI	MARIN	1520501165965	M	22667	06.05.2019	x	o	o	x	o	x	o	o	o	IIA	o	o	o	o	o	o	o	x
ANTOCHE	VIOREL	1630214354727	M	18790	11.04.2019	o	o	o	x	o	o	o	o	x	IIB	o	Bypass fem superficial-tibial anterior cu grefon venos	o	o	o	x	o	o
PRELIPCEAN	PETRU	1550806354809	M	49439	01.10.2019	x	o	o	x	o	x	o	o	o	IIA	o	BYPASS FEM- TIBIAL ANTERIOR	o	o	x	o	o	o
DOBRE	VIOREL	1580429205024	M	57773	12.11.2019	x	o	o	x	o	x	o	o	o	IIA	o	BYPASS AORTO-BIFEMURAL .	STENT AFS DR	o	o	x	o	o
STIR	MARIA	2430228336731	F	58481	15.11.2019	x	o	o	x	x	o	o	o	o	I	o	x	o	o	o	x	o	o
SINCARIU	DANUT	1640413113703	M	13801	13.03.2020	x	o	o	x	o	x	o	o	o	IIA	o	o	o	o	o	x	o	o
CIOBANU	GHIORGHITA	2420901205026	F	36515	17.07.2019	x	x	o	x	o	x	x	o	o	IIB	o	o	o	o	o	o	x	o
BLIDARIU	ANA	2470616251999	F	17448	04.04.2019	x	x	x	x	x	x	x	o	o	IIB	o	x	o	o	o	o	o	x
APOSTOLOVICI	MIHAI	1461210111127	M	17659	05.04.2019	x	o	o	x	x	x	x	o	x	IIA	o	x	o	o	o	x	o	o
KIS	MATEI	1701229020064	M	19916	17.04.2019	x	x	o	o	o	o	o	o	o	IIA	o	o	o	o	o	o	o	x
VISAN	DORICA	1520503202261	M	22322	05.05.2019	x	x	o	o	o	o	o	o	o	IIB	o	o	o	o	o	x	o	o
TABREA	GHEORGHE-VIOREL	1590216354784	M	24796	16.05.2019	x	x	o	x	o	x	o	o	x	IIB	x	BYPASS FEM -POPLITEU STANG	STENT AIC STG 2017 SI STENT AIE STG 2018	o	o	x	o	o
SAMAK	ION	1481119250521	M	25512	21.05.2019	x	x	x	x	o	x	x	x	x	IIA	o	bypass femuro-popliteu drept 2001	o	o	o	o	o	x
LAJ	PETRU	1431124354751	M	21809	01.05.2019	x	x	x	x	x	o	x	o	o	IIA	o	o	o	o	o	o	x	o
IVANISI	IOAN	1590212110649	M	24057	14.05.2019	o	o	o	x	o	x	o	o	o	IIB	o	o	o	o	x	o	o	o
GOICOVICI	DIVNA	2391126111133	F	25296	20.05.2019	o	o	o	x	o	o	o	o	o	IIA	o	o	o	o	o	x	o	o
CRISTEA	LETITIA	2470506354789	F	26326	25.05.2019	x	x	o	x	x	o	x	o	o	IIB	o	o	o	o	x	o	o	o
CRAINIC	MIHAI	1590513352628	M	21421	26.04.2019	x	o	o	x	o	x	o	o	o	I	o	o	o	o	x	o	o	o
BRATIS	VASILE-SILVIU	1580101354732	M	28933	07.06.2019	x	o	o	x	x	x	o	o	o	IIB	o	o	o	o	x	o	o	o
IFTODE	PETRU	1490629110641	M	36053	16.07.2019	x	o	o	x	o	o	x	o	x	IIA	o	o	o	o	o	x	o	o
HOGEA	COSTA	1420507110644	M	37268	22.07.2019	x	o	o	x	x	x	o	o	o	I	o	o	o	o	o	o	x	o
IORGA	VICTOR	1380519250529	M	40260	08.08.2019	x	o	o	o	o	x	x	o	x	IIB	o	o	o	o	o	x	o	o
GHEORGHE	CONSTANTIN	1641209020027	M	39891	06.08.2019	x	o	o	o	o	x	o	o	o	IIA	o	o	x	x	x	o	o	o
DEE	VICTOR-ANTON	1570402354746	M	48877	29.09.2019	x	o	o	x	o	x	x	o	x	IIB	o	o	o	o	o	o	o	x
PASARELU	OPREA	1540703203136	M	55271	30.10.2019	x	o	x	x	x	x	x	o	o	IIA	o	o	o	o	x	o	o	o
DANC	PAVEL	1540217201018	M	52653	17.10.2019	x	o	o	x	o	x	o	o	o	IIA	o	o	o	o	o	o	o	x
STIR	MARIA	2430228336731	F	56580	06.11.2019	x	o	o	x	x	o	o	o	o	IIB	o	o	o	o	o	x	o	o
MANU	AURICA	2380322311826	F	57795	13.11.2019	x	o	o	o	x	o	x	o	o	IIA	o	o	o	o	o	o	x	o
LAKATOS	PETER	1600108054675	M	57794	13.11.2019	x	o	o	x	o	x	x	o	x	IIB	o	o	o	o	o	x	o	o
INDRICAU	NICOLAE-MIHAI	1571108354726	M	55687	02.11.2019	x	x	o	x	o	x	x	o	x	IIA	o	x	o	o	o	x	o	o
CADAR	IOAN	1591109311843	M	60589	26.11.2019	x	o	o	x	o	o	x	o	o	IIB	o	o	o	o	o	o	x	o
URSUTA	FLOARE	2400309020085	F	1340	09.01.2020	x	o	o	x	x	x	x	o	o	IIA	o	o	o	o	x	o	o	o
SCHUMACHER	ELISABETA	2411128110656	F	3902	19.01.2020	x	o	x	o	x	o	o	o	o	IIB	x	o	o	o	o	x	o	o
MEROSU	GHEORGHE	1390329250533	M	7441	09.02.2020	x	x	o	o	x	o	o	o	o	IIA	o	o	o	o	o	o	x	o
IVAN	VIOREL-CONSTANTIN	1740415113684	M	9409	18.02.2020	o	o	o	x	o	x	o	o	o	IIA	x	o	PTA CU STENT AIC STG 06.2019	o	o	x	o	o
CISMARIU	PETRE	1520929113671	M	8266	12.02.2020	x	o	o	x	o	o	x	o	o	IIB	o	INTERPOZITIE GREFON SINTETIC PTFE 6 MM POPLITEE DR POST ANEVRISM AP	o	o	o	o	x	o
STAN	MIHAI	1521101110659	M	12192	03.03.2020	x	x	o	x	o	x	o	o	o	IIA	o	o	o	o	o	x	o	o
GRIGORIU	PETRU	1440121226344	M	12166	03.03.2020	x	o	o	x	o	o	o	o	o	IIA	o	o	o	o	o	x	o	o
GORNIC	FLORIN-ION	1460320354778	M	14052	17.03.2020	x	o	o	o	o	x	o	o	o	IIA	o	o	o	o	o	o	x	o
MOLDOVAN	IOSIF	1491119011099	M	19481	15.04.2019	x	x	o	x	o	o	x	o	o	IIA	o	BYPASS FEM-POP DISTAL CU GVSIAI DR	o	o	o	o	x	o
DE JESUS	SIMOES JOSE		M	8268	12.02.2020	x	o	o	x	o	o	o	o	o	IIB	o	o	o	o	x	o	o	o
LUNGU	CONSTANTIN	1401012400181	M	664	06.01.2020	x	o	o	o	o	x	o	o	o	IIA	x	o	o	o	o	o	x	o
OPRISAN	HARALAMBIE	15610221250556	M	40288/2019	08.08.2019	x	o	o	x	o	x	x	x	o	IIA	x	o	0	o	o	x	o	o
[truncated: 52 more columns]

## Sheet: Sheet3
0
0
0
0
0
0
0
0
AX ARTERIAL MEMBRUL INFERIOR STANG
o
o
o
o
o
o
o
o
o
o
o
o
o
o
o
o
o
o
o
o
o
o
o
o
o
o
o
o
o
o
o
o
o
o
o
o
o
o
o
o
o
o
o
o
o
o
o
o
o
o
o
o
o
o
o
o
o
o
o
o
o
o
o
o
o
o
o
o
o
o
o
o
o
o
o
o
o
o
o
o
o
o
o
o
o
o
o
o
o
o
o
o
o
o
o
o
o
o
o
o
o
o
o
o
o
o
o
o
o
o
o
o
o
o
o
o
o
o
o
o
o
o
o
o
x
x
x
x
x
x
x
x
x
x
x
x
x
x
x
x
x
x
x
x
x
x
x

## Sheet: Sheet2
Nume	Prenume	CNP	Sex	FO	Data internarii	HTA	DZ	IRC	Dislipidemie	FIA	Fumator	Insuficienta Cardiaca	BPOC	boala coronariana
BOCSA	FLORIAN	1520730350311	M	11494	07.03.2018	o	o	o	o	o	o	o	o	o
MARCU	NICOLAE	1 620213110077	M	340	04.01.2017	x	o	o	o	o	o	o	o	o
DIACONU	VASILE	1520114182795	M	21269	15.05.2016	x	o	o	o	o	o	o	o	o
MARIASI	ROBERT	1940408020097	M	9728	26.02.2018	x	o	o	o	o	o	o	o	o
GARBEA	FLOAREA	2 320507353942	F	6240	10.02.2017	x	x	o	o	o	o	o	o	o
COSOI	ILINCA	2390716182772	F	17015	17.04.2017	x	x	o	o	o	o	o	o	o
VISAN	DORICA	1520503202261	M	22322	05.05.2019	x	x	o	o	o	o	o	o	o
KIS	MATEI	1701229020064	M	19916	17.04.2019	x	x	o	o	o	o	o	o	o
FLOREA	AVRAM	1 590216200014	M	54399	15.12.2016	x	o	x	o	o	o	o	o	o
SIMION	IOAN	1 351202201007	M	5543	06.02.2017	x	x	x	o	o	o	o	o	o
DE JESUS	SIMOES JOSE		M	8268	12.02.2020	x	o	o	x	o	o	o	o	o
GOICOVICI	DIVNA	2391126111133	F	25296	20.05.2019	o	o	o	x	o	o	o	o	o
GRIGORIU	PETRU	1440121226344	M	12166	03.03.2020	x	o	o	x	o	o	o	o	o
BANCIU	IULIAN-TEODOR	1531109200015	M	40267	09.08.2019	x	o	o	x	o	o	o	o	o
BARBU	IOAN	1400427110135	M	21795	15.05.2017	x	o	o	x	o	o	o	o	o
GRECU	IOSIF	1 560321110077	M	55043	15.11.2018	x	o	o	x	o	o	o	o	o
DINU	FLOAREA	2450212173157	M	46841	17.10.2017	x	o	o	x	o	o	o	o	o
GRECU	IOSIF	1560321110077	M	9189	21.02.2019	x	o	o	x	o	o	o	o	o
NEGRUTIU	LUCIAN	1450525054689	M	25053	28.08.2018	x	o	o	x	o	o	o	o	o
POPA	GENA	2570403354847	F	2095	14.01.2019	x	x	o	x	o	o	o	o	o
BOLDIZAR	PETER	1 550601352353	M	56037	31.12.2016	x	x	o	x	o	o	o	o	o
PERIANU	FRANCESCA-ELENA	2940806161878	F	32823	10.07.2018	o	o	o	o	x	o	o	o	o
BADAU	OCTAVIAN	1640702165951	M	48716	27.10.2017	o	o	o	o	x	o	o	o	o
OLTEANU	RODICA-DESPINA	2500926020043	F	43061	19.09.2018	x	x	o	o	x	o	o	o	o
MEROSU	GHEORGHE	1390329250533	M	7441	09.02.2020	x	x	o	o	x	o	o	o	o
SCHUMACHER	ELISABETA	2411128110656	F	3902	19.01.2020	x	o	x	o	x	o	o	o	o
STIR	MARIA	2430228336731	F	56580	06.11.2019	x	o	o	x	x	o	o	o	o
PIELE	CAROLINA	2340730203151	F	48286	07.11.2016	x	o	o	x	x	o	o	o	o
STIR	MARIA	2430228336731	F	58481	15.11.2019	x	o	o	x	x	o	o	o	o
BALINT	ELENA	2400904020016	F	33141	22.07.2017	x	o	o	x	x	o	o	o	o
IVAN	ION	1441107181156	M	1638	11.01.2019	x	o	o	x	x	o	o	o	o
NYIREDI	FRANCISC	1 600324354772	M	51723	14.11.2017	x	o	o	x	x	o	o	o	o
NYIREDI	FRANCISC	1 600324354772	M	52274	18.11.2017	x	o	o	x	x	o	o	o	o
NASTASE	LEON	1 381022182764	M	37885	24.08.2017	x	o	o	x	x	o	o	o	o
BULBOACA-POP	MARIA	2 530628020034	F	37090	18.08.2017	x	x	o	x	x	o	o	o	o
DUMITRESCU	MIHAI	1 551029354770	M	55475	02.12.2017	x	x	o	x	x	o	o	o	o
DUMITRESCU	MIHAI	1551029354770	M	33026	21.07.2017	x	x	o	x	x	o	o	o	o
RUSCA	DANIEL	1870304352292	M	227	03.01.2017	0	o	o	o	o	x	o	o	o
FOTONIU-IONETE	LILIANA	2710909250528	F	2184	15.01.2019	o	o	o	o	o	x	o	o	o
Marginean	IOAN	1581220240058	M	19396	02.05.2017	o	o	o	o	o	x	o	o	o
MATEIASI	DUMITRU	1 480330205754	M	54232	15.12.2016	o	o	o	o	o	x	o	o	o
FEKETE	FLORIN	1720716250575	M	42508	22.09.2017	o	o	o	o	o	x	o	o	o
MARGINEAN	IOAN	1 581220240058	M	38051	25.08.2017	o	o	o	o	o	x	o	o	o
LUNGU	CONSTANTIN	1401012400181	M	664	06.01.2020	x	o	o	o	o	x	o	o	o
GHEORGHE	CONSTANTIN	1641209020027	M	39891	06.08.2019	x	o	o	o	o	x	o	o	o
GORNIC	FLORIN-ION	1460320354778	M	14052	17.03.2020	x	o	o	o	o	x	o	o	o
ROMAN	ARCHENUS	1510709353956	M	18574	19.04.2018	x	o	o	o	o	x	o	o	o
HORVAT	MARIA	2371214204386	F	29458	29.06.2017	x	x	o	o	o	x	o	o	o
TUTA	MARIUS	1511127400646	M	7500	13.02.2019	x	x	o	o	o	x	o	o	o
CALINOIU	IOANA	2370515354726	F	41124	23.09.2016	x	o	x	o	o	x	o	o	o
BONCEA	CORIOLAN	1 410527350012	M	36099	10.08.2017	x	o	x	o	o	x	o	o	o
BADEA	GHEORGHE	1461225110132	M	31629	12.07.2017	x	o	x	o	o	x	o	o	o
MICLAUS	ADRIAN	1620210200041	M	21115	05.05.2018	o	o	o	x	o	x	o	o	o
VAROAGEA	ION	1610527181140	M	10616	07.03.2017	o	o	o	x	o	x	o	o	o
IUSAN	OLIVIAN	1700529204103	M	20799	09.05.2017	o	o	o	x	o	x	o	o	o
IVANISI	IOAN	1590212110649	M	24057	14.05.2019	o	o	o	x	o	x	o	o	o
IVAN	VIOREL-CONSTANTIN	1740415113684	M	9409	18.02.2020	o	o	o	x	o	x	o	o	o
BUSE	ION	1 641005185990	M	37052	18.08.2017	o	o	o	x	o	x	o	o	o
MORARU	COCA	2550809354753	F	42758	11.09.2018	x	o	o	x	o	x	o	o	o
PRELIPCEAN	PETRU	1550806354809	M	49439	01.10.2019	x	o	o	x	o	x	o	o	o
PREDOI	MARIN	1520501165965	M	22667	06.05.2019	x	o	o	x	o	x	o	o	o
PAL	LADISLAU	1 400406354778	M	50349	06.11.2017	x	o	o	x	o	x	o	o	o
BUNGEANU	VASILE	1630925354819	M	48278	07.11.2016	x	o	o	x	o	x	o	o	o
BERNEANU	DINUT	1 830110160128	M	50952	09.11.2017	x	o	o	x	o	x	o	o	o
DOBRE	VIOREL	1580429205024	M	57773	12.11.2019	x	o	o	x	o	x	o	o	o
SINCARIU	DANUT	1640413113703	M	13801	13.03.2020	x	o	o	x	o	x	o	o	o
DANC	PAVEL	1540217201018	M	52653	17.10.2019	x	o	o	x	o	x	o	o	o
OPRISONI	PETRU	1700728203130	M	14209	22.03.2018	x	o	o	x	o	x	o	o	o
TAUSCH	VASILE-VILHELM	1561226203150	M	15488	25.03.2019	x	o	o	x	o	x	o	o	o
CRAINIC	MIHAI	1590513352628	M	21421	26.04.2019	x	o	o	x	o	x	o	o	o
ASAFTEI	DANUT	1 610410180011	M	53980	28.11.2017	x	o	o	x	o	x	o	o	o
SATMAR	LUCICA	2571128123152	F	17465	19.04.2017	x	x	o	x	o	x	o	o	o
STAN	MIHAI	1521101110659	M	12192	03.03.2020	x	x	o	x	o	x	o	o	o
STURZA	CORNEL - GRIGORE	1560127204388	M	10016	04.03.2017	o	o	o	o	x	x	o	o	o
DUNA	ALEXANDRU	1600303252324	M	3028	20.01.2017	o	o	o	o	x	x	o	o	o
JULA	FLORIN-STEFAN	1 670619020047	M	38044	25.08.2017	o	o	o	o	x	x	o	o	o
PUTERE	MARIAN	1 740520185991	M	37436	06.08.2018	x	o	o	o	x	x	o	o	o
KISS	EMERIC	1 520917354742	M	40060	08.09.2017	x	o	o	o	x	x	o	o	o
MARINCAS	ANA	2580403372248	F	16303	04.04.2018	o	o	o	x	x	x	o	o	o
BOTEZATU	GHEORGHE	1570421250523	M	43447	27.09.2017	o	o	o	x	x	x	o	o	o
CAPRARU	MARIA	2400828354762	F	43949	18.09.2018	x	o	o	x	x	x	o	o	o
BRATIS	VASILE-SILVIU	1580101354732	M	28933	07.06.2019	x	o	o	x	x	x	o	o	o
PATRU	TUDOR	1 380414163300	M	38162	10.08.2018	x	o	o	x	x	x	o	o	o
STOIA	GHEORGHE-BUJOREL	1540621024911	M	42230	20.09.2017	x	o	o	x	x	x	o	o	o
HOGEA	COSTA	1420507110644	M	37268	22.07.2019	x	o	o	x	x	x	o	o	o
REDES	GHEORGHE	1 771113022625	M	34496	31.07.2017	0	x	o	x	x	x	o	o	o
STOCHITA	DUMITRU	1460817253191	M	2500	16.01.2018	x	o	o	o	o	o	x	o	o
OSTERMAN	RODOLF	1340629354754	M	28177	28.05.2018	x	o	o	o	o	o	x	o	o
BRAICULESCU	ELENA	2 330913354749	F	35106	03.08.2017	x	x	o	o	o	o	x	o	o
CRAINIC	GLIGORE	1 560419204098	M	36501	15.08.2017	x	x	o	o	o	o	x	o	o
MESECIOV	ANA	2 570503350317	F	40803	30.08.2018	x	o	x	o	o	o	x	o	o
KOZMAN	EMILIA	2 450113205022	F	38881	17.08.2018	x	o	o	x	o	o	x	o	o
NEGRUTIU	LUCIAN	1 450525054689	M	36751	01.08.2018	x	o	o	x	o	o	x	o	o
CISMARIU	PETRE	1520929113671	M	8266	12.02.2020	x	o	o	x	o	o	x	o	o
CADAR	IOAN	1591109311843	M	60589	26.11.2019	x	o	o	x	o	o	x	o	o
CADAR	MARIA	2 420322354748	F	50345	06.11.2017	x	x	o	x	o	o	x	o	o
BEDREAG	ELISAVETA	2390823354812	F	18398	19.04.2018	x	x	o	x	o	o	x	o	o
CEAUSU	ION	1 491201163217	M	6337	07.02.2018	x	x	o	x	o	o	x	o	o
MOLDOVAN	IOSIF	1491119011099	M	19481	15.04.2019	x	x	o	x	o	o	x	o	o
BENEA	GHERGHINA	2 440311354721	F	37046	03.08.2018	x	o	x	x	o	o	x	o	o
MANU	AURICA	2380322311826	F	57795	13.11.2019	x	o	o	o	x	o	x	o	o
BACANU	MARIOARA	2 350629282205	F	3757	23.01.2018	x	o	o	o	x	o	x	o	o
SAMSON	OVIDIU	1 601028204369	M	5593	04.02.2018	x	o	o	o	x	o	x	o	o
BURADA	NITA	2311015354721	F	19237	07.05.2017	x	x	o	o	x	o	x	o	o
MAGHIAR	MARGARETA	2441008020018	F	17132	11.04.2018	x	o	o	x	x	o	x	o	o
CIURICA	MARIA	2440401110650	F	14470	25.03.2018	x	o	o	x	x	o	x	o	o
MARCOVICI	IULIANA	2 491101354761	F	3848	26.01.2017	x	o	o	x	x	o	x	o	o
TUGUI	ELENA	2 450212205031	F	52203	04.12.2016	x	x	o	x	x	o	x	o	o
CRISTEA	LETITIA	2470506354789	F	26326	25.05.2019	x	x	o	x	x	o	x	o	o
BURADA	NITA	2311015354721	F	4393	28.01.2018	x	x	o	x	x	o	x	o	o
FARCAS	SORIN-PETRU	1 690913353946	M	52632	20.11.2017	x	x	o	x	x	o	x	o	o
LASLO	ANA	2511215203137	F	46863	30.10.2016	x	o	x	x	x	o	x	o	o
SAMSON	OVIDIU	1 601028204369	M	40808	21.09.2016	x	o	x	x	x	o	x	o	o
LAJ	PETRU	1431124354751	M	21809	01.05.2019	x	x	x	x	x	o	x	o	o
RILA	LIA	2531118354843	F	32041	05.07.2018	x	o	o	o	o	x	x	o	o
LADARI	MARINICA	1 600311352636	M	5331	01.02.2019	x	o	o	x	o	x	x	o	o
TIGAE	MARIN	1 530111250575	M	36080	29.07.2018	x	o	o	x	o	x	x	o	o
CIOBANU	GHIORGHITA	2420901205026	F	36515	17.07.2019	x	x	o	x	o	x	x	o	o
STOENICA	IULICA	1471214354779	F	48401	25.10.2017	x	x	o	x	o	x	x	o	o
GULICSKA	IOAN	1 520702353947	M	51955	30.11.2016	x	x	o	x	o	x	x	o	o
FLORESCU	IULIAN	1 570809354741	M	35322	05.08.2017	x	o	o	o	x	x	x	o	o
VICIRIUC	IOAN	1561103113679	M	1281	09.01.2018	x	o	x	o	x	x	x	o	o
URSUTA	FLOARE	2400309020085	F	1340	09.01.2020	x	o	o	x	x	x	x	o	o
VAROAGEA	ION	1 610527181140	M	51985	30.11.2016	x	o	o	x	x	x	x	o	o
PASARELU	OPREA	1540703203136	M	55271	30.10.2019	x	o	x	x	x	x	x	o	o
BLIDARIU	ANA	2470616251999	F	17448	04.04.2019	x	x	x	x	x	x	x	o	o
BOSCAI	IOAN	1 540828020046	M	50784	25.11.2017	x	o	o	o	o	o	o	x	o
MICULESCU	DOSIA	2520216110660	F	41410	16.09.2017	o	o	o	x	o	o	o	x	o
ANTALUCA	PETRU	1540823112502	M	29065	27.06.2017	o	o	o	o	x	o	o	x	o
JIDA	FLORA-MARIA	2 440224020030	F	40196	10.09.2017	x	x	o	x	o	x	o	x	o
SAV	AUREL	1 341201200012	M	36293	11.08.2017	x	x	o	x	o	o	x	x	o
NEAG	IOAN	1 440120012532	M	53790	27.11.2017	x	o	o	o	o	x	x	x	o
ALBU	IOAN	1 820522354175	M	41058	31.08.2018	x	o	o	o	o	x	x	x	o
OPRISAN	HARALAMBIE	15610221250556	M	40288/2019	08.08.2019	x	o	o	x	o	x	x	x	o
STAMA	IOAN	1560821020035	M	15572	26.03.2019	x	x	o	x	o	x	x	x	o
DOGARIU	ION	1561001113671	M	48885	10.11.2016	x	x	o	x	x	x	x	x	o
POPA	CONSTANTIN	1640209052865	M	46695	16.10.2017	x	o	x	x	x	x	x	x	o
ANTOCHE	VIOREL	1630214354727	M	18790	11.04.2019	o	o	o	x	o	o	o	o	x
ZIZA	ANA	2 430103113716	F	33904	27.07.2017	x	x	o	x	o	o	o	o	x
CIRTOG	GHEORGHE-GICA	1650627354731	M	4229	28.01.2019	x	x	o	x	x	o	o	o	x
TABREA	GHEORGHE-VIOREL	1590216354784	M	24796	16.05.2019	x	x	o	x	o	x	o	o	x
TABREA	GEHORGHE-VIOREL	1590216354784	M	28821	18.06.2018	x	x	o	x	o	x	o	o	x
BLIDARIU	MIHAI	1 631116251991	M	34755	20.07.2018	x	x	o	o	o	o	x	o	x
CALUSERIU	GHERGITA	2500915253199	F	18828	27.04.2017	x	o	o	x	o	o	x	o	x
IFTODE	PETRU	1490629110641	M	36053	16.07.2019	x	o	o	x	o	o	x	o	x
GOLBAN	IONEL	1450626354734	M	9126	21.02.2019	x	o	o	x	o	o	x	o	x
IUHOS	VASILE	1521115020033	M	49570	15.11.2016	x	x	x	x	o	o	x	o	x
IORGA	VICTOR	1380519250529	M	40260	08.08.2019	x	o	o	o	o	x	x	o	x
LAKATOS	PETER	1600108054675	M	57794	13.11.2019	x	o	o	x	o	x	x	o	x
DEE	VICTOR-ANTON	1570402354746	M	48877	29.09.2019	x	o	o	x	o	x	x	o	x
INDRICAU	NICOLAE-MIHAI	1571108354726	M	55687	02.11.2019	x	x	o	x	o	x	x	o	x
STOIAN	ION-LUCIAN	1511213352630	M	21982	09.05.2018	x	x	o	x	o	x	x	o	x
DOBONDI	IOZSEF	1540501203168	M	38286	28.07.2019	x	x	x	x	o	x	x	o	x
APOSTOLOVICI	MIHAI	1461210111127	M	17659	05.04.2019	x	o	o	x	x	x	x	o	x
STRAINESCU	CONSTANTIN-MOISE	1521031111127	M	4712	29.01.2019	x	x	o	x	x	x	x	o	x
COTOLAN	MIHAIL	1430821253217	M	32046	05.07.2018	x	x	x	o	o	x	x	x	x
MIHAIESCU	DOREL	1 580801204091	M	6485	08.02.2018	x	o	o	x	o	x	x	x	x
SAMAK	ION	1481119250521	M	25512	21.05.2019	x	x	x	x	o	x	x	x	x

## Sheet: Sheet4
90x20			Deces
10/135			Intraspitalicesc
10/135			o
10/135			o
10/135			o
130/20			o
135/10			o
135/10			o
135/10			o
135/10			o
135/10			o
135/10			o
135/20			o
135/20			o
135/20			o
135/20			o
135/20			o
135/20			o
135/20			o
135/20			o
135/20			o
135/20			o
135/20			o
135/20			o
135/20			o
135/20			o
135/20			o
135/20			o
135/20			o
135/20			o
135/20			o
135/20			o
135/20			o
135/20			o
135/20			o
135/20			o
135/20			o
135/20			o
135/20			o
135/20			o
135/20			o
135/20			o
135/20			o
135/20			o
135/20			o
135/20			o
135x10			o
135x10			o
135x20			o
135x30			o
20/135			o
45/10			o
45/10			o
45/10			o
45/10			o
45/10			o
45/10			o
45/20			o
45x10			o
4F			o
4F			o
4F 10/130			o
4F 10/135			o
4F 10/135			o
4F 10/45			o
4F 130/20			o
4F 135/10			o
4F 135/10			o
4F 135/20			o
4F 135/20			o
4F 135/20			o
4F 135/20			o
4F 135/20			o
4F 135/20			o
4F 135/20			o
4F 135/20			o
4F 135/20			o
4F 135/20			o
4F 135/20			o
4F 135/30			o
4F 135x10			o
4F 135x10			o
4F 135x20			o
4F 20/135			o
4F 20/135			o
4F 20/90			o
4F 45/20			o
4F 90/10			o
4F 90/10			o
4F 90/20			o
4F 90/20			o
4F 90/20			o
4F 90/20			o
4F 90/20			o
4F 90/20			o
4F 90/20			o
4F 90/20			o
4F 90/20			o
4F 90x20			o
4F 90x20			o
4F 90x30			o
5F			o
5F			o
5F 90/20			o
6F 135/10			o
90/10			o
90/10			o
90/10			o
90/10			o
90/10			o
90/10			o
90/10			o
90/10			o
90/10			o
90/10			o
90/20			o
90/20			o
90/20			o
90/20			o
90/20			o
90/20			o
90/20			o
90/20			o
90/20			o
90/20			o
90/20			o
90/20			o
90/20			o
90/20			o
90/20			o
90/20			o
90/20			o
90/20			o
90/20			o
90/20			o
90/20			o
90x10			o
90x20			o
FONTAIN 4F 90/20			o
FONTAIN 4F 90/20			o
FOUNTAIN 4F 45			o
FOUNTAIN 4F 90			o
FOUNTAIN 4F 90/10			o
FOUNTAIN INFUSION 135/29			o
FOUNTAIN INFUSION 4F			o
FOUNTAIN INFUSION 4F			x
MERIT 90/10			x
MERIT MEDICAL FOUNTAIN 4F 20/90			x
MERIT MEDICAL FOUNTAIN 90/30			x
MERIT MEDICAL FOUNTAIN 90/30			x
o			x
Tipul Cateterului			x
			x
			x
			x
			x
			x
			x
			x
			x
